# Supplementary material for: Incorporating the Co-Creation Method into Social Innovation Design to Promote Intergenerational Integration: A Case Study of a Public Square
Source: Int J Environ Res Public Health. 2022 Oct 9;19(19):12908. doi: 10.3390/ijerph191912908 (PMC9564664; doi:10.3390/ijerph191912908)
Supplement: Supplementary file 1 [file ijerph-19-12908-s001.zip]

Archive with 2 entries (2 files):
- Supplementary S1 Demand of community.xlsx
- Supplementary S2 Survey.xlsx
