# Supplementary material for: Incorporating the Co-Creation Method into Social Innovation Design to Promote Intergenerational Integration: A Case Study of a Public Square
Source: Int J Environ Res Public Health. 2022 Oct 9;19(19):12908. doi: 10.3390/ijerph191912908 (PMC9564664; doi:10.3390/ijerph191912908)
Supplement: Supplementary file 1 [file ijerph-19-12908-s001.zip › Supplementary S1 Demand of community.xlsx]

## Sheet: Worksheet 1
Workshops	Young and Middle-aged Group (Sister Qin, Zhang Wanling and Pilot Brother)	Satisfied	Not satisfied	Square	Near the small white house	Fitness square, slide	Green Path	Mushroom Pavilion	Lotus pond	Gazebo	Other
		Around the lotus pond	Square utilization rate is extremely high, can it be rebuilt?	Square expansion	Second-hand market with pet park, set up liquidity function space	Fitness facilities	Landscape integration, not gloomy small space	Grass brick	Floor lamp, solar landscape belt
		The establishment of the museum provides an entertainment space.	Corridor facilities for residents. Such as: corridor lights, door locks, stair handrails, such as disrepair, nowhere to tell.	Set up a professional basketball court			A design with more colors	Ensure quiet and noiseless	Seats replaced with dirt-resistant material
		Greening is better	Dogs urinate and defecate at will	Add trash cans			Trees are simplified to ensure communication with the pool, and the field of vision should be wide	Floor lamp	It is necessary to do wire sinking.
		The museum has been exploring different forms of activities.	The flower pond is not safe.	Sunken square with landscape light belt					Clean the tables and chairs in time
		The mushroom kiosk was comfortable at night and the chairs were clean.	There is no professional basketball court in the square.	Set up a vending machine					Set up greening species that do not attract mosquitoes
		Great after the reconstruction of China Eastern Airlines Commercial Street!	People and cars are not separated.	Set up the information formula board with environmentally friendly materials					Make a circle of plastic runway around the pool. The promenade is separated from the running track.
		The community museum is great!	There are no public toilets	Provide shading devices
			There is no trash can, but there is an ash bucket with extremely low utilization rate.	Badminton court
			There are many mosquitoes in the lotus pond in summer.	Set up public toilets
			Lights around the lotus pond are dim.	Soundproof panel
			It is necessary for the wire to sink.
			The chair beside the lotus pond is a little dirty.
			There are many mosquitoes in the green area between the slide and the mushroom pavilion, and it is a little dark at night.
	Childhood and adolescence	Satisfied	Not satisfied	Square	Near the small white house	Fitness square, slide	Green Path	Mushroom Pavilion	Lotus pond	Gazebo	Additional free space
		I like the air conditioning in the small white room.	Dancing grannies are so annoying.	Sink the square, expand the space, and do not disturb the people.	Second-hand market, you can sell what you don't want.	Landscape light belt	Grass brick	Make the Mushroom Pavilion a place for entertainment and rest	Place a fountain in the upper part of the lotus pond (near the gazebo) so that the elderly group in the gazebo and the people swimming together can see it.		Table tennis
		Eat in the small white room	Granny who doesn't like the square.	Place the basketball court		Fujimoto		Make it a community garden and arrange many green plants.	Lotus flowers are planted in the middle part of the lotus pond.		Table tennis table, old people and children can play together
		Love the slide next to the lotus pond.	Don't like the road because there are many residents who let dogs shit on the road.	Rides		Take the umbrella, when it rains, you can shelter from the rain.			The lower part of the lotus pond is a swimming pool with a swimming ring beside it.		Vending machines are placed on the side of the commercial street.
		Ride a bike around the neighborhood	Spitting, urinating and defecating everywhere	Projection screen for watching movies in the square
		I like the big stage in the square.	Random parking
		The road is clear	Square
		The community environment is very good.	Shit
			Random parking, smooth roads become not smooth.
	Intergenerational group (PPC community sports workers and mothers of two children aged 11-13 and an 11-year-old boy)	Satisfied	Not satisfied	Square	Near the small white house	Fitness square, slide	Green Path	Mushroom Pavilion	Lotus pond	Gazebo	Other
		There's plenty of room for remodeling.	The pavilion is occupied by grandpa and grandma! I want to play chess, too.	The square becomes a public building for indoor activities.	Vending machine	Fitness facilities	Gazebo, old people can play chess.	Lawn, capped with a net. Considering sound insulation and other needs, it can be used to play football, rugby, baseball, badminton and so on.	Mosquito repellent lamp	Floor lamp. Make better use of it for young people running at night.
		The lotus pond is very beautiful, a little big.	Underutilization of space	More baskets	The borrowing of public umbrellas	Plastic runway	A settee	Fence	Fence
		I like the lotus pond	The safety measures of the lotus pond are not enough, and there are few lotus flowers.	Self-service management door	Indoor multi-purpose sports hall. Activities can be organized, such as basketball, badminton and so on. How to manage reasonably, considering the training time of children!	Roller skating and skateboard field	Tai Chi	Dumpster	Landscape lights
		The slide is very safe and beautiful, keeping every child's childhood memories.	No multi-purpose playground (covered is best)	Second-hand market. You can sell what you don't want	Provide children with after-school services and small space for sports. Children lack this space.		Tables and chairs, old people can play chess.		Life Buoy
				A small basketball court. You can play with children.	AR, experience high-tech		Flowering shrub		Tables and chairs
				Soundproof panel	Activities create scoring point and exchange gifts with their own labor. Let more children participate in activities		Swimming pool, convenient		Swimming pool
				Public toilets. Don't want to go home to the bathroom in the middle of the game?					Make a circle of plastic runway around the pool. Exercise, now the gravel road is very uncomfortable.
				Ping-pong table. National ball, old people and children play together					Add an artificial island in the pool and you can go up. There is space in the middle of the pool. Why don't you get up?
				Projection, screen					Water castle, you can play in the water
				Badminton court
	Static old age group	Satisfied	Not satisfied	Square	Near the small white house	Fitness square, slide	Green Path	Mushroom Pavilion	Lotus pond	Gazebo	Additional free space
		The lotus pond has a large space, a good view and a wide view.	Old people have no place to play cards and are exposed to the wind and the sun.	Improve the utilization of the stage		Transfer the fitness facilities to the small green square west of the lotus pond to drain the crowd. The existing fitness square is used as a cultural square for dancing and boxing.	There are many trees and grass in disorder, so greening and renovation should be carried out to improve lighting and sanitary conditions.	It is designed as a children's amusement square, a model plane is transformed into a children's slide, and the wings of the plane are used as a slide.	Set up guardrails, lights and lifesaving facilities to improve safety		Old people lack a place to play cards, exposed to the wind and the sun, and have no shelter from the rain.
		The stage is good and can be used.	The canteen for the elderly has been removed.	Adding temporary seats will not affect the square movement.			Vegetation correction, choose low and neat turf and so on, refuse to hide dirt, as a pet toilet.		A chess area is arranged on the opposite side of the pavilion, and the chessboard is carved on a stool and looks at the pavilion.		Reset the elderly canteen
			The utilization rate of the square stage is low and the seats are not enough.	Partition should be clearer.			The space is too narrow and should be integrated		3 m wide from shallow to deep dam from the shore (safety considerations)		The zoning of all public space systems should be done well, and the diversion of people should be clear.
			The east side of the lotus pond is dirty and messy, and the space is narrow and gloomy				Add a chess and card area for the elderly and connect it with the pavilion.		Set up a water cafe		Composite use on the second floor of the museum, with the function of superposition
			The lotus pond is not safe. There are no railings and no lights.				Set up flower and grass square, simplify trees, classify vegetation (rose garden, carnation garden …)		Set up ornamental fish to cooperate with fishing		In the northwest corner of the Lotus Pond, the vegetation is now in disorder, so a pavilion should be set up to look at the opposite hut in the distance, so that young people can talk about love and build a bridge from the existing covered bridge.
			The utilization rate of the second floor of the museum is not high.				Add chairs to enhance the leisurely space, not just the passable space		Set up shallow silt and plant lotus
			The partition of the lotus pond and the square is not clear, the crowd diversion is not done well, and the function is messy and scattered.				A circle of camphor tree is provided with a circular bench.
							A winding water flow cup is arranged to drain water from the lotus pond.
							Introduce fitness facilities to become a fitness square
							A flower door is set at the entrance
One on one	Teacher Yu (Parent Group)
		Satisfied	Not satisfied	Square	Lotus pond	Mushroom Pavilion	Fitness Square	Little White House
		Overall impression is not bad.	Lotus pond space is small and low in availability, which does not meet the needs of modern group space use, and the spatial positioning is not clear; · Need for shelter from rain;		The atmosphere of the lotus pond is gloomy and dirty.		· Expand the fitness square space to provide social opportunities for children · Set up seats in the surrounding environment without too many green plants;
	Teacher Zhu (Parent Group)	Satisfied	Not satisfied	Square	Lotus pond	Mushroom Pavilion	Fitness Square	Little White House	Other
		The stage setting in the square is very attractive to the desire to buy a house. The slide is more suitable for young people.	· Can't find a place to shelter from the rain · Guide system is not standardized (traffic, corridor) · Children can't find their companions · Lotus pond environment is dirty and messy · Traffic safety problems, main roads	· Place self-service machines, such as water dispensers, on the side of the square · Place doll machines	The lotus pond lacks potential safety hazards, and drifting facilities can be put into the water.			· Billiards can be provided in the spare space next to the small white house	· Setting up floor lamps, street lamps and other lighting facilities on both sides of the way home · Difficult disposal of large garbage
	Dog Walking Sister (Independent Group)	Satisfied	Not satisfied	Square	Lotus pond	Mushroom Pavilion	Fitness Square	Little White House
		The overall facilities of the community are complete and basically meet the needs. The ecological environment of the lotus pond is good.	Square dancing is loud, disturbing the people. The protective facilities beside the lotus pond are incomplete, which is dangerous to children. There is a lack of space for teenagers'activities.	· Set up decibel identification devices · Facilities Shading equipment to build a two-storey semi-enclosed space, the first floor is equipped with sound insulation equipment, and the second floor is an area for children's activities.
	Neighborhood Committee Sister Ms. Liu (Parent Group)	Satisfied	Not satisfied	Square	Lotus pond	Mushroom Pavilion	Fitness Square	Little White House
			· The lotus pond is very dangerous and lacks protective measures, which is a great threat to children and pets. · The seat lacks backrest. · There are many mosquitoes. The pavilion has no lights and is dark. The slide space is small. The greening is messy.			`An entertainment and leisure space designed for children	· Integrate the fitness area and improve the fitness equipment to suit different groups for activities
Other recommendations
	Suggestions on the renovation of community squares		The function of the square is divided, the activity space is divided and the activity time is misplaced. The activities of children and the elderly are separated and not affected by each other	Rest corridors can be equipped with chairs for the elderly group to rest.	Space for open-air movies	The safety of the square, for example, the square floor tiles are missing and the ground is slippery.	Lack of toilet space near the square	It is hoped that there will be places with clear sports functions such as badminton courts and basketball courts.
	Fitness Area Renovation Proposal		Increase night lighting facilities	Place a rain shelter next to the seat	Amusement facilities are relatively young, and facilities suitable for older children can be placed
	Suggestions on the transformation of lotus pond		The seat beside the lotus pond can have a backrest.	Fishing grounds can be provided (without damaging the environment)
	Mushroom Pavilion and surrounding squares		Set the lighting device	Planning such as badminton, basketball and other venues
