# Supplementary material for: Incorporating the Co-Creation Method into Social Innovation Design to Promote Intergenerational Integration: A Case Study of a Public Square
Source: Int J Environ Res Public Health. 2022 Oct 9;19(19):12908. doi: 10.3390/ijerph191912908 (PMC9564664; doi:10.3390/ijerph191912908)
Supplement: Supplementary file 1 [file ijerph-19-12908-s001.zip › Supplementary S2 Survey.xlsx]

## Sheet: Worksheet 1
Square: How much do you want to hear the following voices in the square?		Average value	User 1 Age: 9 Gender: Female	User 2 Age: 16 Gender: Male	User 3 Age: 11 Gender: Male	User 4 Age: 9 Gender: Female	User 5 Age: 9 Gender: Male	User 6 Age: 10 Gender: Male	User 7 Age: 12 Gender: Female	User 8 Age: 10 Gender: Female	User 9 Age: 10 Gender: Male	User 10 Age: 8 Gender: Female	User 11 Age: 60 Gender: Female	User 12 Age: Gender:	User 1 3 Age: 11 Gender: Female	User 14 Age: 10 Gender: Male	User 15 Age: 9 Gender: Male	User 16 Age: 40 Gender: Female
	Screaming	1.67619	3	1	3	1	4	1	1	1	3	1	1	5	1	2	1	1
	The music of square dancing	2.00952	5	3	2	5	5	1	1	3	2	1	3	5	5	1	1	2
	The sound of rain	1.99048	1	5	3	1	4	3	1	1	3	3	2	1	1	3	3	5
	Light music	2.99048	2	6	4	2	5	4	2	2	4	4	3	2	2	4	4	5
	The sound of the film	3.09524	3	1	2	5	1	5	5	1	2	3	5	1	1	5	3	4
	Are there any other sounds you're looking forward to?		Laughter													The sound of play	The sound of play
Square: What is your impression of the young people/children/old people/in the square?		Average value	User 1 Age: 9 Gender: Female	User 1 Age: 9 Gender: Male	User 1 Age: 11 Gender: Male	User 1 Age: 9 Gender: Female	User 1 Age: 9 Gender: Female	User 1 Age: 10 Gender: Male	User 1 Age: 9 Gender: Male	User 1 Age: 9 Gender: Female	User 1 Age: 8 Gender: Female	User 1 Age: 11 Gender: Male	User 1 Age: 10 Gender: Female	User 1 Age: 12 Gender: Female	User 1 Age: 9 Gender: Male	User 1 Age: 10 Gender: Female	User 1 Age: 10 Gender: Male	User 16 Age: 40 Gender: Female
	Choose a group that impresses you most to evaluate.		Children	Children	Children	Children	Children	Children	Children	Children	Children	Young people	Children	Children	Children	Children	Children	Old people
	Friendly and hostile.	1.6381	1	4	2	1	1	1	1	3	1	1	1	2	2	2	2	2
	Joyful and anxious.	1.67619	3	1	1	3	1	1	1	4	1	2	1	1	2	2	2	2
	Having a generation gap; understanding.	3.6381	5	3	2	5	5	5	3	2	2	3	2	5	5	5	3	3
	Active and passive	1.39048	5	1	2	1	1	1	4	3	2	2	1	1	1	1	3	2
	Unapproachable.	1.78095	3	2	3	1	1	1	4	3	2	2	3	1	1	1	3	2
Square: Close your eyes and to what extent does the impression of this square in your mind correspond to which of the following adjectives?		Average value	User 1 Age 10 Gender: Male	User 1 Age 10 Gender: Female	User 1 Age 37 Gender: Female	User 1 Age 10 Gender: Male	User 1 Age 12 Gender: Female	User 1 Age 11 Gender: Male	User 1 Age 9 Gender: Male	User 1 Age 9 Gender: Female	User 1 Age 32 Gender: Female	User 1 Age 10 Gender: Female	User 1 Age 10 Gender: Male	User 1 Age 10 Gender: Male	User 1 Age 10 Gender: Male	User 1 Age 10 Gender: Male	User 1 Age 11 Gender: Male	User 1 Age 9 Gender: Male	User 1 Age 10 Gender: Male	User 1 Age 10 Gender: Female	User 1 Age 8 Gender: Male	User 1 Age 11 Gender: Male	User 16 Age: 40 Gender: Female
	Warm and cold.	2.45	1	1	3	2	1	3	2	4	3	3	1	5	3	2	1	1	3	3	3	4	2
	Dry and wet.	3.3	3	2	3	3	3	3	3	3	3	3	4	3	3	5	5	5	3	3	3	3	2
	Having a single or rich color.	4.3	5	3	5	4	5	5	5	5	3	5	5	4	4	5	4	5	4	5	3	2	3
	Quietly noisy	3	3	4	3	4	1	5	4	1	1	2	4	2	3	3	4	5	2	2	4	3	3
	Boring and interesting.	4.25	4	5	5	5	5	5	5	5	3	5	5	4	2	5	4	5	4	5	2	2	3
	Amicable and conflicting.	2.15	3	3	1	3	1	1	3	1	1	3	1	4	5	1	1	1	2	1	2	5	4
	Orderly in action; disorderly in action.	2.05	1	1	1	4	1	1	2	3	3	1	1	4	1	5	3	1	4	1	2	1	5
Square: What do you think of square dancing? Why?		User 1 Age: Gender:	User 1 Age: 11 Gender: Male	User 1 Age: 9 Gender: Male	User 1 Age: 8 Gender: Female	User 1 Age: 9 Gender: Male	User 1 Age: Gender:	User 1 Age: 9 Gender: Male	User 1 Age: 40 Gender: Female	User 1 Age: 10 Gender: Male	User 1 Age: 11 Gender: Male	User 1 Age: 16 Gender: Male	User 1 Age: 9 Gender: Male	User 1 Age: 10 Gender: Female	User 1 Age: 9 Gender: Male	User 1 Age: 10 Gender: Male	User 1 Age: 11 Gender: Male	User 1 Age: 10 Gender: Female	User 1 Age: 10 Gender: Female	User 1 Age: 10 Gender: Female	User 16 Age: 40 Gender: Female
	A warm welcome	√	√	√							√							√	√	√
	Doesn't matter						√		√	√		√		√		√
	Exclusion				√	√		√					√		√		√
	Why	Good-looking	We can dance together.	Because this square belongs to everyone.	Occupying public space and affecting children's playing games	Noisy	Because do not disturb people, do not disturb people to play games in the square.	A little noisy and a lot of floor space	But there must be a specified time and venue.	The music made the people playing games in the square more relaxed.	It's fun at night with lights and music.		Take a seat, no place to play	The aunts are dancing and we are playing.	Mrs. Square curses.	Does not affect the child's range of motion	Just passing by, no offense, was scolded by the leader.	Very lively	Because it is full of life	None	Aunt is more powerful
Square: What is the reason why you don't want to come to this square?		User 1 Age: 11 Gender: Male	User 2 Age: 16 Gender: Male	User 3 Age: 10 Gender: Male	User 4 Age: 8 Gender: Male	User 5 Age: 10 Gender: Male	User 1 Age: 11 Gender: Male	User 1 Age: 8 Gender: Male	User 1 Age: 10 Gender: Female	User 1 Age: 10 Gender: Male	User 9 Age: Male Gender: Male	User 1 Age: 9 Gender: Male	User 1 Age: 9 Gender: Female	User 1 Age: 11 Gender: Female	User 1 Age: 9 Gender: Male	User 16 Age: 40 Gender: Female
	01 Pertaining to visual, auditory, or tactile experience			Noisy	The big friend shouted loudly.		Noisy		Sometimes it's noisy	Noisy		Square dance	Noisy and ugly in places.	Too quiet
	02 Related to others in the square			The children are running around	Big friends run around and do dangerous actions.		The children are running around		Kids sometimes bark.	Children run around			There will be a conflict	No friends	There are too many children
	03 Related to an activity or interest			I don't know many people.	Square dancing can only be participated by middle-aged people, which is limited.		No one moving together.	No one moving together.	No one to play with.	No one	Sometimes no one to play with.		No favorite activities together	No activity	The activity is too tiring
	04 Other	Be excluded by others	I love this square.		Mosquitoes	I do								No rides		Because there was a dispute in the square, I didn't take my children to the square. I hope the museum can carry out some parent-child activities and run a library.
Square: Is there a memory in this square that is still fresh in your memory? Happy, sad, proud, regretful		User 1 Age: 9 Gender: Male	User 2 Age: 10 Gender: Male	User 3 Age: 11 Gender: Male	User 4 Age: 9 Gender: Female	User 5 Age: 8 Gender: Female	User 6 Age: 8 Gender: Male	User 7 Age: 33 Gender: Female	User 8 Age: 9 Gender: Male	User 9 Age: 9 Gender: Male	User 10 Age: 11 Gender: Male	User 11 Age: 10 Gender: Male	User 12 Age: 10 Gender: Female	User 13 Age: 11 Gender: Male	User 14 Age: 10 Gender: Female	User 15 Age: 10 Gender: Male
		Playing in the square, the grandmother was scolded and beaten.	Once I almost won the first place in the competition, and I was very sad.	My friends and I are very happy to play games here.	Play games	I grew up in the square, and I like to play games with my friends.	I am very happy to play all kinds of games with my friends in the square. The wolf is coming "and" the eagle catches the chicken ".	When walking the baby, we discuss together.	Fall on a skateboard	The square is very big, very suitable for sports, I like it very much.	Play basketball and badminton with my parents.	Play badminton with friends.	Playing badminton with my classmates in the square.	I am very happy to play the Three Kingdoms Kill with my friends!	My classmates and I come to play almost every week, and we are very happy.	Play with classmates.
Square · billboard: @ — —, what do you think?		User 1 Age: 9 Gender: Male	User 2 Age: 40 Gender: Female	User 3 Age: 8 Gender: Male	User 4 Age: 9 Gender: Female	User 5 Age: 8 Gender: Female	User 6 Age: 11 Gender: Male	User 7 Age: 9 Gender: Male	User 8 Age: 10 Gender: Female	User 9 Age: 10 Gender: Male	User 7 Age: 9 Gender: Male	User 8 Age: 10 Gender: Female	User 9 Age: 11 Gender: Male	User 7 Age: 9 Gender: Male	User 8 Age: 10 Gender: Male
		Square dance	Square dance	Square		Little buddy	(Classmate's name)	A square dancer.	Square dancing aunt	A square dancer.	Dancing grandma	(Classmate's name)	(Classmate's name)	Noisy people	Mom
		That's a good dance.		Dance quietly at night.	Classmate	Take care of green plants and protect the environment while playing			Keep your voice down					Keep your voice down
Square · Cultural Gallery: Who have you secretly observed in the square here? What is he doing?		User 1 Age: 8 Gender: Female	User 1 Age: 10 Gender: Female	User 1 Age: 10 Gender: Male	User 1 Age: 12 Gender: Female	User 1 Age: 9 Gender: Male	User 1 Age: 9 Gender: Male	User 1 Age: 11 Gender: Male	User 1 Age: 11 Gender: Female	User 1 Age: 11 Gender: Male	User 1 Age: 9 Gender: Male	User 1 Age: 16 Gender: Male	User 1 Age: 10 Gender: Female	User 1 Age: 10 Gender: Male	User 1 Age: 10 Gender: Male	User 1 Age: 11 Gender: Male	User 1 Age: 33 Gender: Female	User 1 Age: 10 Gender: Male
		Several grannies play cards.	Classmate, he's hiding, ready to scare people.	Watch classmates playing cards secretly	Classmate	I saw a child bouncing a ball.	Classmate, play Ultraman.	I have observed a classmate who is playing Three Kingdoms Kill.	Play Frisbee, classmate.	Classmate, he is playing ball.	Some people play mobile phones.	Play ball with me.	The students are riding a bike.	I saw my friend playing ball.	My friend who has observed me is playing some strange games.	I watched my classmate secretly, and he was playing Three Kingdoms Kill.	Watch the square dance	No
Square · Stage: What do I want to do here?	High frequency preference	User 1 Age 11 Gender: Male	User 1 Age 10 Gender: Female	User 1 Age 37 Gender: Female	User 1 Age 16 Gender: Male	User 1 Age 10 Gender: Male	User 1 Age 8 Gender: Male	User 1 Age 10 Gender: Male	User 1 Age 9 Gender: Male	User 1 Age 40 Gender: Male	User 1 Age 11 Gender: Male	User 1 Age 11 Gender: Male	User 1 Age 11 Gender: Male		User 1 Age 9 Gender: Male	User 1 Age 9 Gender: Male	User 1 Age 10 Gender: Male	User 1 Age 9 Gender: Male	User 1 Age 37 Gender: Female	User 1 Age 11 Gender: Male	User 1 Age 10 Gender: Male
	Play Games, watch movies, play sports.	Play games	Sports, movies.	Second-hand book sales	Sports, movies.	Play games and watch movies.	Sports activities, walking shows, playing games, hip-hop talk shows, second-hand booksellers, holding exhibitions, joining square dancing and watching movies	Play games	Sports, shows, games, movies.	Sports activities	Sports Activities Play Games	Sports Walk Show Street Dance Talk Show Picnic	Sports Activities Play Games	Sports activities	Play the game talk show	Sports, games, movies.	Sports, games, movies.	Sports, games, movies.	Play games, sell second-hand books, watch movies.	Sports activities, play games, join the square dance	Sports activities
Square · Sculpture: What do you think it is?	High frequency view	User 1 Age: 10 Gender: Male	User 2 Age: 10 Gender: Female	User 3 Age: 8 Gender: Male	User 4 Age: 8 Gender: Female	User 5 Age: 8 Gender: Female	User 6 Age: 12 Gender: Female	User 7 Age: 9 Gender: Male	User 8 Age: 11 Gender: Male	User 9 Age: 9 Gender: Male	User 7 Age: 9 Gender: Male	User 8 Age: 10 Gender: Female	User 8 Age: 10 Gender: Male	User 8 Age: 9 Gender: Male	User 8 Age: 9 Gender: Male	User 8 Age: 10 Gender: Female	User 8 Age: 11 Gender: Male	User 8 Age: 11 Gender: Male	User 8 Age: 11 Gender: Male	User 8 Age: 10 Gender: Male	User 8 Age: 10 Gender: Male	User 8 Age: Gender: Male
	Square Guardian Square Image Spokesperson	Square Guardian Square Image Spokesperson My Best Friend/Pet Entrance to Mars Energy Stone Demon's Eye	Square Image Spokesperson My Best Friend/Pet Energy Stone	Guardians of the Square	Square Guardian Square Image Spokesperson My Best Friend/Pet	Image spokesperson	Square image spokesperson	Square Guardian Square Image Spokesperson My Best Friend/Pet Portal to Mars Energy Stone	Square Guardian Square Image Spokesperson My Best Friend/Pet Portal to Mars Energy Stone	Square Guardian Square Image Spokesperson My Best Friend/Pet Portal to Mars Energy Stone	Square Guardian Square Image Spokesperson My Best Friend/Pet Portal to Mars Energy Stone	The Guardians of the Square, the portal to Mars, the Energy Stone.	Guardians of the Square Energy Stone	Square image spokesperson	My best friend/pet	Guardians of the Square My Best Friend/Pet	The heart of the square guardian community	Square image spokesperson	Guardians of the Square My Best Friend/Pet Portal to Mars	Guardians of the Square	Guardians of the Square Energy Stone	Square Guardian Square Image Spokesperson My Best Friend/Pet Portal to Mars Energy Stone
Lotus Pond · Mushroom Pavilion: What do you want to do here?	High frequency preference	User 1 Age: 10 Gender: Male	User 2 Age: 9 Gender: Female	User 3 Age: 10 Gender: Male	User 4 Age: 8 Gender: Female	User 5 Age: 9 Gender: Male	User 6 Age: 8 Gender: Female	User 7 Age: 10 Gender: Female	User 8 Age: 9 Gender: Male	User 9 Age: 10 Gender: Male
	Have a rest, chat and play badminton	Take a break and chat	Rest, chat, play badminton in a daze	Play badminton	Rest, chat, play badminton, watch grandpa play chess, observe animals and plants.	Take a break, chat and watch grandpa play chess.	Rest, chat, play badminton, watch grandpa play chess, observe animals and plants, listen to stories told by elders.	Rest, chat, observe animals and plants.	Rest, chat, play badminton, watch grandpa play chess, observe animals and plants, listen to stories told by elders.	Take a break and chat
Plaza · Leisure Seat: Who do you want to meet here?	High frequency view	User 1 Age: 9 Gender: Male	User 2 Age: 10 Gender: Female	User 3 Age: 8 Gender: Female	User 4 Age: 8 Gender: Female	User 5 Age: 12 Gender: Female	User 6 Age: 9 Gender: Male	User 7 Age: 9 Gender: Male	User 8 Age: 11 Gender: Male	User 9 Age: 9 Gender: Male	User 7 Age: 10 Gender: Male	User 8 Age: 10 Gender: Male	User 8 Age: 9 Gender: Male	User 8 Age: 10 Gender: Female	User 8 Age: 9 Gender: Female	User 8 Age: 9 Gender: Male	User 8 Age: 9 Gender: Male	User 8 Age: 9 Gender: Male	User 8 Age: 11 Gender: Male
	Little friends who play together are like the opposite sex.	Little friends who play together are like the opposite sex.	Little friends who play together are like the opposite sex.	Little friends who play together	Little friends who play together	Little friends who play together	Little friends who play together are like the opposite sex.	Little friends who play together	Little friends who play together	Little friends who play together, aunts of the same age and the opposite sex who chat together	Little friends who play together	Little friends who play together	Little friends who play together	Little friends who play together are like the opposite sex.	Little friends who play together	Little friends who play together are like the opposite sex.	Little friends who play together are like the opposite sex.	Little friends who play together, aunts of the same age and the opposite sex who chat together	Little friends who play together
Wooden Trestle Road · Lotus Pond: How to get through this bend at the fastest speed?		User 1 Age: 11 Gender: Male	User 2 Age: 10 Gender: Male	User 3 Age: 8 Gender: Male	User 4 Age: 9 Gender: Male	User 5 Age: 8 Gender: Female	User 6 Age: 9 Gender: Male	User 7 Age: 9 Gender: Male	User 8 Age: 10 Gender: Male	User 9 Age: 11 Gender: Male	User 7 Age: 9 Gender: Male	User 8 Age: 10 Gender: Female	User 8 Age: 10 Gender: Male	User 8 Age: 9 Gender: Male	User 8 Age: 9 Gender: Male	User 8 Age: 10 Gender: Female	User 8 Age: 11 Gender: Male	User 8 Age: 11 Gender: Male	User 8 Age: 11 Gender: Male	User 8 Age: 10 Gender: Male	User 8 Age: 10 Gender: Male
		(Hand-drawn) along the center line of the curve	Walk sideways	Fly over	Run	Run! Accelerate!	Bending like a river	(Hand-drawn) go straight through	(Hand-drawn) drew an arrow.	Run
Lotus Pond · Gazebo: How to make the players outside the gazebo feel more balanced?		User 1 Age: 10 Gender: Male	User 2 Age: 10 Gender: Male	User 3 Age: 10 Gender: Male	User 4 Age: 8 Gender: Female	User 5 Age: 12 Gender: Female	User 6 Age: 9 Gender: Female	User 7 Age: 10 Gender: Female	User 8 Age: 9 Gender: Male	User 9 Age: 9 Gender: Male	User 7 Age: 9 Gender: Male	User 8 Age: 11 Gender: Male	User 8 Age: 10 Gender: Male
		Play with them.	Comfort them	It can comfort the loser.	Keep them quiet.	Talk to them	(The word "peace" is written on the picture.)	May encourage (comfort)	(Hand-painted) a pavilion was painted on the old man's head outside the pavilion.	Play cards well, don't be impulsive, don't be angry, and play well.	Put a sun in the gazebo	(Hand-painted) painted a carpet for the old man outside the pavilion.	Play with them.
Lotus Pond · Crooked Neck Tree: How to chat up this tree?		User 1 Age: 12 Gender: Female	User 2 Age: 10 Gender: Male	User 3 Age: 11 Gender: Male	User 5 Age: 8 Gender: Male	User 6 Age: 10 Gender: Male	User 7 Age: 8 Gender: Female	User 8 Age: 9 Gender: Male	User 9 Age: 11 Gender: Male	User 10 Age: 21 Gender: Male
		Climb up	Hello, how old are you?	Climb	You can write on it: "Come to the gym!"! Don't hunch like me!	I will touch its branches.	Embrace it	Like a hand.	Thank you	Big
Lotus Pond · Small Square: If you are a cat, how to use this space?		User 1 Age: 9 Gender: Male	User 2 Age: 11 Gender: Male	User 3 Age: 10 Gender: Male	User 4 Age: 8 Gender: Female	User 5 Age: 9 Gender: Male	User 6 Age: 9 Gender: Male	User 7 Age: 12 Gender: Female	User 8 Age: 9 Gender: Male	User 9 Age: 10 Gender: Female	User 10 Age: 120 Gender: Male	User 11 Age: 10 Gender: Female
		Should be lying on a big wooden chair.	Playing	Jumping around on the stake seat.	Lie in the sun on the platform	Jumping from one seat to another (hand drawn)	Be led by someone	Tease it	Play here	On the seat (hand drawn)	Walk	Play on the seat with another cat (hand drawn)
Square: What would happen if the grid on the square turned into a cabinet for express delivery?		User 1 Age: 10 Gender: Male	User 2 Age: 11 Gender: Male	User 3 Age: 8 Gender: Male	User 4 Age: 9 Gender: Female	User 5 Age: 8 Gender: Female	User 6 Age: 9 Gender: Male	User 7 Age: 12 Gender: Female	User 8 Age: 10 Gender: Male	User 9 Age: 10 Gender: Male	User 10 Age: 10 Gender: Female	User 11 Age: 9 Gender: Male	User 11 Age 11 Gender: Male	User 11 Age: 9 Gender: Male	User 11 Age: 9 Gender: Male
		Ground split (hand-painted)	There are so many people who take express delivery every day that they can't walk!	Everyone will be sealed in, and every step will be difficult.	Little people take express delivery on the lattice of floor tiles (hand-painted)	People can't walk.	It is very convenient to pick up the express.	Dry rice	High	I would be very surprised.	It's hard to walk	Can cause people to slip during exercise.	It is not convenient to walk	There is no space	It's uncivilized to trample everywhere.
Suggestions on the renovation of community squares		The function of the square is divided, the activity space is divided and the activity time is misplaced. The activities of children and the elderly are separated and not affected by each other	Rest corridors can be equipped with chairs for the elderly group to rest.	Space for open-air movies	The safety of the square, for example, the square floor tiles are missing and the ground is slippery.	Lack of toilet space near the square	It is hoped that there will be places with clear sports functions such as badminton courts and basketball courts.
Fitness Area Renovation Proposal		Increase night lighting facilities	Place a rain shelter next to the seat	Amusement facilities are relatively young, and facilities suitable for older children can be placed
Suggestions on the transformation of lotus pond		The seat beside the lotus pond can have a backrest.	Fishing grounds can be provided (without damaging the environment)
Mushroom Pavilion and surrounding squares		Set the lighting device	Planning such as badminton, basketball and other venues
Teacher Yu	Satisfied	Not satisfied	Square	Lotus pond	Mushroom Pavilion	Fitness Square	Little White House
	Overall impression is not bad.	Lotus pond space is small and low in availability, which does not meet the needs of modern group space use, and the spatial positioning is not clear; · Need for shelter from rain;		The atmosphere of the lotus pond is gloomy and dirty.		· Expand the fitness square space to provide social opportunities for children · Set up seats in the surrounding environment without too many green plants;
Teacher Zhu	Satisfied	Not satisfied	Square	Lotus pond	Mushroom Pavilion	Fitness Square	Little White House	Other
	The stage setting in the square is very attractive to the desire to buy a house. The slide is more suitable for young people.	· Can't find a place to shelter from the rain · Guide system is not standardized (traffic, corridor) · Children can't find their companions · Lotus pond environment is dirty and messy · Traffic safety problems, main roads	· Place self-service machines, such as water dispensers, on the side of the square · Place doll machines	The lotus pond lacks potential safety hazards, and drifting facilities can be put into the water.			· Billiards can be provided in the spare space next to the small white house	· Setting up floor lamps, street lamps and other lighting facilities on both sides of the way home · Difficult disposal of large garbage
Husky, the sister who walks the dog	Satisfied	Not satisfied	Square	Lotus pond	Mushroom Pavilion	Fitness Square	Little White House
	The overall facilities of the community are complete and basically meet the needs. The ecological environment of the lotus pond is good.	Square dancing is loud, disturbing the people. The protective facilities beside the lotus pond are not complete, which is dangerous to children. There is a lack of space for teenagers'activities.	· Set up decibel identification devices · Facilities Shading equipment to build a two-storey semi-enclosed space, the first floor is equipped with sound insulation equipment, and the second floor is an area for children's activities.
Neighborhood Committee Sister Ms. Liu	Satisfied	Not satisfied	Square	Lotus pond	Mushroom Pavilion	Fitness Square	Little White House
		· The lotus pond is very dangerous and lacks protective measures, which is a great threat to children and pets. · The seat lacks backrest. · There are many mosquitoes. The pavilion has no lights and is dark. The slide space is small. The greening is messy.			`An entertainment and leisure space designed for children	· Integrate the fitness area and improve the fitness equipment to suit different groups for activities
